# Supplementary material for: Pneumococcal Metabolic Adaptation and Colonization Are Regulated by the Two-Component Regulatory System 08
Source: mSphere. 2018 May 16;3(3):e00165-18. doi: 10.1128/mSphere.00165-18 (PMC5956151; doi:10.1128/mSphere.00165-18)
Supplement: TABLE S1 [file sph003182549st1.xls]

## Sheet: Overall
TIGR4 Locus_Tag	Gene Name	Gene Product	General Function	Cellular or Metabolic Process	Metabolic Pathway or Specific Function	TIGR4 wt vs TIGR4 Δrr08				TIGR4 wt vs TIGR4 Δhk08				TIGR4 wt vs TIGR4 Δtcs08
						p-value	Sig.	Regulation	Log FC	p-value	Sig.	Regulation	Log FC	p-value	Sig.	Regulation	Log FC
sp_0082	pavB	Surface-Exposed Protein	Colonization Factor	Cell Wall, Membrane Biogenesis	LPxTG Protein / Pneumococcal Adherence and Virulence Factor B	0.841749	n.s.	Up	0.0718712	0.0126415	s	Up	0.842618	0.588808	n.s.	Down	-0.206239
sp_0083	rr08	Response Regulator	Environmental Information Processing	Signal Transduction	Two-Component Systems	4.67363e-08	s	Down	-6.26414	0.000359298	s	Up	1.64593	3.42846e-08	s	Down	-2.4899
sp_0084	hk08	Histidine Kinase	Environmental Information Processing	Signal Transduction	Two-Component Systems	0.017212	s	Up	0.781893	3.41991e-08	s	Down	-5.76149	1.89142e-06	s	Down	-2.84152
sp_0085	rpsD	Ribosomal Protein	Genetic Information Processing	Translation	Ribosome	0.599293	n.s.	Up	0.158814	0.000625675	s	Up	1.34272	0.493104	n.s.	Down	-0.210929
sp_0090		ABC Transporter Permease	Environmental Information Processing	Membrane Transport	ABC Transporters	0.213554	n.s.	Down	-0.559136	0.0291936	s	Up	0.93208	0.434951	n.s.	Down	-0.354655
sp_0091		ABC Transporter Permease	Environmental Information Processing	Membrane Transport	ABC Transporters	0.0773957	n.s.	Down	-0.734564	0.314667	n.s.	Up	0.458907	0.233923	n.s.	Up	0.540288
sp_0092		ABC Transporter Substrate-Binding Protein	Environmental Information Processing	Membrane Transport	ABC Transporters	0.00396956	s	Down	-1.10403	0.335078	n.s.	Down	-0.233016	0.20028	n.s.	Down	-0.415503
sp_0101		Putative Transporter	Environmental Information Processing	Membrane Transport	ABC Transporters	0.768591	n.s.	Up	0.116763	0.0487565	s	Down	-1.01798	0.415442	n.s.	Up	0.325782
sp_0111		ABC Transporter ATP-Binding Protein	Environmental Information Processing	Membrane Transport	ABC Transporters	0.793147	n.s.	Down	-0.0130614	0.0182506	s	Up	1.09633	0.649485	n.s.	Up	0.0927489
sp_0112		ABC Transporter Substrate-Binding Protein	Environmental Information Processing	Membrane Transport	ABC Transporters	0.482625	n.s.	Up	0.26897	0.0732019	n.s.	Up	0.79841	0.133579	n.s.	Up	0.452102
sp_0144		CAAX Protease	Intermediary Metabolism	Lipid Metabolism	CAAX Protease	0.947556	n.s.	Down	-0.0243901	0.0200911	s	Up	1.07621	0.8794	n.s.	Down	-0.0551071
sp_0148		ABC Transporter Substrate-Binding Protein	Environmental Information Processing	Membrane Transport	ABC Transporters	0.561983	n.s.	Down	-0.157567	0.0104048	s	Up	1.01185	0.193444	n.s.	Down	-0.395748
sp_0198		Hypothetical Protein	Unknown Function	Unknown Function	Unknown Function	0.256684	n.s.	Down	-1.32482	0.0181382	s	Up	2.3397	0.279738	n.s.	Down	-0.418269
sp_0247		Transcriptional Regulator	Environmental Information Processing	Signal Transduction	Transcriptional Regulator	0.62618	n.s.	Down	-0.189232	0.00462105	s	Down	-1.09386	0.698601	n.s.	Up	0.120415
sp_0248		Cellobiose Phospho-Transfer System (PTS)	Environmental Information Processing	Membrane Transport	Phospho-Transferase System	0.276247	n.s.	Down	-0.431517	0.000686949	s	Down	-1.36725	0.6827	n.s.	Up	0.143414
sp_0249		Cellobiose Phospho-Transfer System (PTS)	Environmental Information Processing	Membrane Transport	Phospho-Transferase System	0.774762	n.s.	Up	0.100171	0.0102478	s	Down	-1.08895	0.178148	n.s.	Up	0.442331
sp_0250		Cellobiose Phospho-Transfer System (PTS)	Environmental Information Processing	Membrane Transport	Phospho-Transferase System	0.823266	n.s.	Down	-0.0857089	0.00806241	s	Down	-0.677069	0.280938	n.s.	Up	0.385162
sp_0251		Acetyl Transferase	Intermediary Metabolism	Carbohydrate Metabolism	Propanoate, Butanoate and Pyruvate Metabolism	0.816667	n.s.	Up	0.0748346	0.012517	s	Down	-1.61467	0.350139	n.s.	Up	0.267539
sp_0278	pepS	Aminopeptidase	Intermediary Metabolism	Amino Acid Metabolism	Aminopeptidase	0.773296	n.s.	Up	0.0830962	0.00625014	s	Down	-1.01381	0.71852	n.s.	Up	0.112129
sp_0317		Aldolase	Intermediary Metabolism	Carbohydrate Metabolism	Pentose Phosphate Pathway / Glyoxylate and Dicarboxylate Metabolism	0.648943	n.s.	Down	-0.226685	0.836503	n.s.	Up	0.0873529	0.0320326	s	Up	1.02817
sp_0318		Carbohydrate Kinase	Intermediary Metabolism	Carbohydrate Metabolism	Pentose Phosphate Pathway	0.768676	n.s.	Down	-0.111894	0.019102	s	Up	1.06501	0.0697473	n.s.	Up	0.820105
sp_0319		Hypothetical Protein	Unknown Function	Unknown Function	Unknown Function	0.128694	n.s.	Down	-0.470916	0.00279728	s	Up	1.31877	0.0190522	s	Up	1.27933
sp_0320		Oxidoreductase	Environmental Information Processing	Membrane Transport	Phospho-Transferase System	0.287689	n.s.	Down	-0.208285	0.00182594	s	Up	1.11414	0.0105557	s	Up	1.17141
sp_0321		N-Acetylgalactosamine Phospho-Transfer System (PTS)	Environmental Information Processing	Membrane Transport	Phospho-Transferase System	0.244319	n.s.	Up	0.360181	0.398956	n.s.	Up	0.171636	0.0284174	s	Up	1.1138
sp_0322		Glucuronyl Hydrolase	Intermediary Metabolism	Carbohydrate Metabolism	Glucuronyl Hydrolase	0.809631	n.s.	Down	-0.0810985	0.381535	n.s.	Up	0.309223	0.0375908	s	Up	1.02437
sp_0323		Phospho-Transfer System (PTS) - Transporter Subunit IIB	Environmental Information Processing	Membrane Transport	Phospho-Transferase System	0.485342	n.s.	Down	-0.329512	0.391556	n.s.	Up	0.294827	0.0131887	s	Up	0.974626
sp_0324		Phospho-Transfer System (PTS) - Transporter Subunit IIC	Environmental Information Processing	Membrane Transport	Phospho-Transferase System	0.124591	n.s.	Down	-0.459822	0.0603678	n.s.	Up	0.373729	0.0355531	s	Up	0.818754
sp_0325		N-Acetylgalactosamine Phospho-Transfer System (PTS)	Environmental Information Processing	Membrane Transport	Phospho-Transferase System	0.738356	n.s.	Down	-0.154482	0.189443	n.s.	Down	-0.505044	0.00892094	s	Up	1.32139
sp_0369	pbp1A	Penicillin-Binding Protein	Colonization Factor	Cell Wall, Membrane Biogenesis	Peptidoglycan Biosynthesis	0.375901	n.s.	Down	-0.271268	0.0259122	s	Up	1.13568	0.179772	n.s.	Down	-0.487588
sp_0394	mtlA	Mannitol Phospho-Transfer System (PTS)	Environmental Information Processing	Membrane Transport	Phospho-Transferase System	0.0398246	s	Down	-0.752123	0.377242	n.s.	Up	0.213087	0.161489	n.s.	Down	-0.583496
sp_0395		Transcriptional Regulator	Environmental Information Processing	Signal Transduction	Transcriptional Regulator	0.0177635	s	Down	-0.962614	0.733977	n.s.	Up	0.063058	0.384126	n.s.	Down	-0.482238
sp_0396	mtlF	Mannitol Phospho-Transfer System (PTS)	Environmental Information Processing	Membrane Transport	Phospho-Transferase System	0.909292	n.s.	Up	0.0559063	0.030529	s	Up	1.22569	0.0174945	s	Up	1.11499
sp_0397	mtlD	Mannitol-1-Phosphate 5-Dehydrogenase	Intermediary Metabolism	Carbohydrate Metabolism	Fructose and Mannose Metabolism	0.0827648	n.s.	Down	-0.571183	0.0323332	s	Up	0.576075	0.824571	n.s.	Up	0.0731554
sp_0415		Enoyl-CoA Hydratase	Intermediary Metabolism	Lipid Metabolism	Fatty Acid Biosynthesis	0.0899684	n.s.	Down	-0.60973	0.011503	s	Up	1.22711	0.673076	n.s.	Down	-0.160559
sp_0416		Transcriptional Regulator	Environmental Information Processing	Signal Transduction	Transcriptional Regulator	0.634837	n.s.	Down	-0.222243	0.0279494	s	Up	1.22207	0.846853	n.s.	Up	0.0809961
sp_0417	fabH	3-Oxoacyl-Synthase	Intermediary Metabolism	Lipid Metabolism	Fatty Acid Biosynthesis	0.907444	n.s.	Down	-0.044866	0.0298831	s	Up	1.14774	0.957748	n.s.	Down	-0.0196343
sp_0418	acpP	Acyl Carrier Protein	Intermediary Metabolism	Lipid Metabolism	Fatty Acid Biosynthesis	0.609575	n.s.	Down	-0.13924	0.234363	n.s.	Up	0.224074	0.759355	n.s.	Up	0.0897443
sp_0419	fabK	Enoyl-ACP Reductase	Intermediary Metabolism	Lipid Metabolism	Fatty Acid Biosynthesis	0.141476	n.s.	Down	-0.459956	0.570351	n.s.	Up	0.126421	0.738264	n.s.	Up	0.142462
sp_0420	fabD	ACP S-Malonyl Transferase	Intermediary Metabolism	Lipid Metabolism	Fatty Acid Biosynthesis	0.225477	n.s.	Down	-0.389697	0.0446492	s	Up	0.828305	0.251888	n.s.	Down	-0.364112
sp_0421	fabG	3-Oxoacyl Reductase	Intermediary Metabolism	Lipid Metabolism	Fatty Acid Biosynthesis	0.384631	n.s.	Down	-0.419795	0.0221216	s	Up	1.40328	0.518877	n.s.	Down	-0.304272
sp_0422	fabF	3-Oxoacyl-ACP Synthase	Intermediary Metabolism	Lipid Metabolism	Fatty Acid Biosynthesis	0.408449	n.s.	Down	-0.319075	0.037387	s	Up	0.856887	0.394193	n.s.	Down	-0.21469
sp_0423	accB	Acetyl-CoA Carboxylase	Intermediary Metabolism	Lipid Metabolism	Fatty Acid Biosynthesis	0.573454	n.s.	Down	-0.239274	0.0103981	s	Up	1.28166	0.582859	n.s.	Down	-0.211128
sp_0424	fabZ	3-Hydroxyacyl-Hydratase	Intermediary Metabolism	Lipid Metabolism	Fatty Acid Biosynthesis	0.459682	n.s.	Down	-0.318997	0.00580718	s	Up	1.36712	0.724061	n.s.	Down	-0.141234
sp_0425	accC	Acetyl-CoA Carboxylase	Intermediary Metabolism	Lipid Metabolism	Fatty Acid Biosynthesis	0.50573	n.s.	Down	-0.228834	0.0810367	n.s.	Up	0.571384	0.447611	n.s.	Down	-0.296094
sp_0426	accD	Acetyl-CoA Carboxylase	Intermediary Metabolism	Lipid Metabolism	Fatty Acid Biosynthesis	0.722652	n.s.	Down	-0.161776	0.0302595	s	Up	1.04223	0.775286	n.s.	Up	0.127418
sp_0427	accA	Acetyl-CoA Carboxylase	Intermediary Metabolism	Lipid Metabolism	Fatty Acid Biosynthesis	0.527067	n.s.	Down	-0.26468	0.0584351	n.s.	Up	0.74964	0.298906	n.s.	Up	0.335146
sp_0461	rlrA	Transcriptional Regulator	Genetic Information Processing	Transcription	Transcriptional Regulator	0.478474	n.s.	Down	-0.198206	0.0426978	s	Up	0.524325	1.62355e-05	s	Down	-2.4431
sp_0462	rrgA	Surface-Exposed Protein	Colonization Factor	Cell Wall, Membrane Biogenesis	LPxTG Protein / Pilus-1 Biogenesis / Pilus-1 Tip Protein (Adhesin)	0.448747	n.s.	Down	-0.233279	0.66865	n.s.	Down	-0.0998507	1.06437e-06	s	Down	-3.15632
sp_0463	rrgB	Surface-Exposed Protein	Colonization Factor	Cell Wall, Membrane Biogenesis	LPxTG Protein / Pilus-1 Biogenesis / Pilus-1 Backbone Protein	0.748719	n.s.	Up	0.0218859	0.0338377	s	Down	-0.761501	2.23427e-06	s	Down	-3.05097
sp_0464	rrgC	Surface-Exposed Protein	Colonization Factor	Cell Wall, Membrane Biogenesis	LPxTG Protein / Pilus-1 Biogenesis / Pilus-1 Anchor Protein	0.432277	n.s.	Down	-0.264643	0.0731769	n.s.	Up	0.353527	3.1411e-06	s	Down	-3.13259
sp_0465		Hypothetical Protein	Unknown Function	Unknown Function	Unknown Function	0.00181895	s	Down	-1.40219	0.515552	n.s.	Down	-0.183895	0.0516884	n.s.	Down	-0.707393
sp_0466	srtC-1	Putative Sortase	Colonization Factor	Cell Wall, Membrane Biogenesis	Pilus-1 Biogenesis / Sortase	0.598003	n.s.	Down	-0.195163	0.16643	n.s.	Up	0.121246	8.92116e-06	s	Down	-2.82726
sp_0467	srtC-2	Putative Sortase	Colonization Factor	Cell Wall, Membrane Biogenesis	Pilus-1 Biogenesis / Sortase	0.796814	n.s.	Down	-0.121402	0.0299945	s	Up	0.970657	0.000386072	s	Down	-1.75246
sp_0468	srtC-3	Putative Sortase	Colonization Factor	Cell Wall, Membrane Biogenesis	Pilus-1 Biogenesis / Sortase	0.335479	n.s.	Down	-0.158207	0.026878	s	Down	-0.529045	2.55831e-06	s	Down	-2.61053
SP_0476	lacF-1	Lactose Phospho-Transfer System (PTS)	Environmental Information Processing	Membrane Transport	Phospho-Transferase System	0.220147	n.s.	Up	0.370117	0.0560198	n.s.	Down	-0.659316	0.534103	n.s.	Up	0.202804
SP_0477	lacG-1	Lactose Phospho-Transfer System (PTS)	Environmental Information Processing	Membrane Transport	Phospho-Transferase System	0.332728	n.s.	Up	0.284835	0.0571442	n.s.	Down	-0.950202	0.621931	n.s.	Up	0.256448
sp_0478	lacE-1	Lactose Phospho-Transfer System (PTS)	Environmental Information Processing	Membrane Transport	Phospho-Transferase System	0.824215	n.s.	Up	0.0825707	0.00624336	s	Down	-1.60534	0.643941	n.s.	Up	0.163519
sp_0479		Potassium Uptake Protein	Environmental Information Processing	Membrane Transport	Other Transporters	0.989454	n.s.	Down	-0.00468253	0.0167979	s	Up	1.05151	0.693727	n.s.	Down	-0.147315
sp_0480	trkA	Potassium Uptake Protein	Environmental Information Processing	Membrane Transport	Other Transporters	0.770189	n.s.	Down	-0.120726	0.0327531	s	Up	1.04578	0.30339	n.s.	Down	-0.438756
sp_0507		Type-I RestrictIon Enzyme	Genetic Information Processing	Restriction-Modification System	Type-I Endodeoxyribonuclease	0.424424	n.s.	Up	0.147716	0.00657342	s	Up	0.832903	0.000892685	s	Up	1.16934
sp_0508	hsdS	Type-I RestrictIon Enzyme	Genetic Information Processing	Restriction-Modification System	Type-I Endodeoxyribonuclease	0.000735589	s	Down	-1.34536	0.597047	n.s.	Down	-0.102097	0.760962	n.s.	Down	-0.0376952
sp_0516	grpE	Heat Shock Protein	Genetic Information Processing	Folding, Sorting and Degradation	Heat Shock Protein GrpE	0.570088	n.s.	Down	-0.443652	0.0233776	s	Down	-2.31033	0.222344	n.s.	Up	0.456888
sp_0517	dnaK	Molecular Chaperone	Genetic Information Processing	Folding, Sorting and Degradation	Molecular Chaperone DnaK	0.333778	n.s.	Down	-0.673727	0.0183022	s	Down	-2.61797	0.176326	n.s.	Up	0.468363
sp_0518		Hypothetical Protein	Unknown Function	Unknown Function	Unknown Function	0.698887	n.s.	Down	-0.318682	0.013202	s	Down	-3.73842	0.230513	n.s.	Up	0.765671
sp_0519	dnaJ	Molecular Chaperone	Genetic Information Processing	Folding, Sorting and Degradation	Molecular Chaperone DnaJ	0.4147	n.s.	Down	-0.480918	0.0208291	s	Down	-2.86669	0.270944	n.s.	Up	0.491619
sp_0605	fba	Fructose Bi-Phosphate Aldolase	Intermediary Metabolism	Carbohydrate Metabolism	Fructose and Mannose Metabolism	0.528996	n.s.	Up	0.233545	0.0121973	s	Down	-1.23796	0.933864	n.s.	Up	0.0296846
sp_0607		Amino Acid ABC Transporter Permease	Environmental Information Processing	Membrane Transport	ABC Transporters	0.145376	n.s.	Down	-0.396092	0.0869367	n.s.	Up	0.572805	0.292752	n.s.	Down	-0.395143
sp_0608		ABC Transporter Permease	Environmental Information Processing	Membrane Transport	ABC Transporters	0.954552	n.s.	Up	0.0230904	0.0437057	s	Up	1.17565	0.957247	n.s.	Up	0.0229788
sp_0609		Amino Acid ABC Transporter Amino Acid-Binding Protein	Environmental Information Processing	Membrane Transport	ABC Transporters	0.182591	n.s.	Down	-0.562119	0.024156	s	Up	0.996217	0.0595327	n.s.	Down	-0.774965
sp_0611	recJ	Single-Stranded-DNA Exonuclease	Genetic Information Processing	Replication and Repair	Mismatch Repair	0.953419	n.s.	Down	-0.0251396	0.0246625	s	Up	1.09638	0.919034	n.s.	Up	0.0464411
sp_0620		Substrate-Binding Protein	Environmental Information Processing	Membrane Transport	ABC Transporters	0.280696	n.s.	Down	-0.529828	0.00786114	s	Up	1.21651	0.0270902	s	Down	-0.877185
sp_0641	prtA	Serine Protease	Colonization Factor	Cell Wall, Membrane Biogenesis	LPXTG Protein / Cell Wall-Associated Serine Protease	0.693102	n.s.	Up	0.151073	0.00473349	s	Up	1.65941	0.347044	n.s.	Up	0.257667
sp_0646	gatB	Galactose Phospho-Transfer System (PTS)	Environmental Information Processing	Membrane Transport	Phospho-Transferase System	0.390558	n.s.	Down	-0.321213	0.0240914	s	Down	-1.08916	0.218912	n.s.	Down	-0.410042
sp_0647	gatC	Galactose Phospho-Transfer System (PTS)	Environmental Information Processing	Membrane Transport	Phospho-Transferase System	0.909916	n.s.	Down	-0.0444448	0.0195059	s	Down	-1.27644	0.835815	n.s.	Down	-0.0962615
sp_0668	gki	Glucokinase	Intermediary Metabolism	Carbohydrate Metabolism	Glycolysis / Gluconeogenesis	0.813761	n.s.	Up	0.0736805	0.0102332	s	Down	-1.06929	0.499033	n.s.	Up	0.223023
sp_0709		ATP-Binding Protein	Environmental Information Processing	Membrane Transport	ABC Transporters	0.238739	n.s.	Down	-0.316273	0.00453261	s	Up	1.34637	0.17109	n.s.	Down	-0.420204
sp_0710		ABC Transporter Permease	Environmental Information Processing	Membrane Transport	ABC Transporters	0.325545	n.s.	Down	-0.111619	0.00931496	s	Up	1.15765	0.171787	n.s.	Down	-0.443056
sp_0711		ABC Transporter	Environmental Information Processing	Membrane Transport	ABC Transporters	0.394552	n.s.	Down	-0.106354	0.000463146	s	Up	1.52792	0.358332	n.s.	Down	-0.128394
sp_0743		Transcriptional Regulator	Environmental Information Processing	Signal Transduction	Transcriptional Regulator	0.591867	n.s.	Up	0.185242	0.0243787	s	Down	-1.16498	0.0900026	n.s.	Up	0.617983
sp_0783		Biotin Transport System	Environmental Information Processing	Membrane Transport	ABC Transporters	0.261917	n.s.	Down	-0.404052	0.0177148	s	Up	1.28498	0.722254	n.s.	Down	-0.0371435
sp_0798	ciaR	Response Regulator	Environmental Information Processing	Signal Transduction	Two-Component Systems	0.421547	n.s.	Down	-0.142534	0.0242105	s	Up	1.30148	0.706674	n.s.	Down	-0.090975
sp_0799	ciaH	Histidine Kinase	Environmental Information Processing	Signal Transduction	Two-Component Systems	0.540145	n.s.	Down	-0.168584	0.0907775	n.s.	Up	1.01366	0.572402	n.s.	Up	0.217395
sp_0899		Hypothetical Protein	Unknown Function	Unknown Function	Unknown Function	0.812802	n.s.	Down	-0.0671788	0.00292086	s	Down	-1.43529	0.884121	n.s.	Up	0.0439056
sp_0912		ABC Transporter ATP-Binding Protein	Environmental Information Processing	Membrane Transport	ABC Transporters	0.347327	n.s.	Down	-0.378195	0.175679	n.s.	Up	0.579933	0.330751	n.s.	Down	-0.420148
sp_0913		ABC Transporter Permease	Environmental Information Processing	Membrane Transport	ABC Transporters	0.8535	n.s.	Up	0.095113	0.0423668	s	Down	-1.16092	0.308792	n.s.	Up	0.435987
sp_0999	ccdA2	Cytochrome C-Type Biogenesis Protein	Environmental Information Processing	Membrane Transport	Other Transporters	0.346552	n.s.	Down	-0.34749	0.0113653	s	Up	1.15256	0.622303	n.s.	Down	-0.170341
sp_1032	piaA	ABC Transporter Substrate-Binding Protein	Environmental Information Processing	Membrane Transport	ABC Transporters	0.843218	n.s.	Down	-0.0911942	0.0237293	s	Down	-1.00371	0.600666	n.s.	Down	-0.241029
sp_1033		Iron ABC Transporter Permease	Environmental Information Processing	Membrane Transport	ABC Transporters	0.859328	n.s.	Up	0.0515797	0.21897	n.s.	Down	-0.272647	0.763239	n.s.	Up	0.0981377
sp_1034		Iron ABC Transporter Permease	Environmental Information Processing	Membrane Transport	ABC Transporters	0.727344	n.s.	Up	0.0952626	0.0332368	s	Down	-0.568092	0.337777	n.s.	Down	-0.286256
sp_1035		ABC Transporter ATP-Binding Protein	Environmental Information Processing	Membrane Transport	ABC Transporters	0.621525	n.s.	Down	-0.16894	0.0137045	s	Down	-1.01975	0.61068	n.s.	Down	-0.165627
sp_1185	lacE-2	Phospho-Transfer System (PTS) - Lactose-Specific Transporter Subunit IIBC	Environmental Information Processing	Membrane Transport	Phospho-Transferase System	0.646764	n.s.	Up	0.148783	0.0189135	s	Up	0.958183	0.640988	n.s.	Down	-0.146807
sp_1186	lacF-2	Lactose Phospho-Transfer System (PTS)	Environmental Information Processing	Membrane Transport	Phospho-Transferase System	0.942393	n.s.	Down	-0.0408598	0.0240061	s	Up	1.23698	0.456226	n.s.	Down	-0.304224
sp_1197		Galactose Phospho-Transfer System (PTS)	Environmental Information Processing	Membrane Transport	Phospho-Transferase System	0.584446	n.s.	Up	0.167836	0.00847038	s	Down	-1.14721	0.932138	n.s.	Down	-0.00795078
sp_1198			Environmental Information Processing	Membrane Transport	Phospho-Transferase System	0.44902	n.s.	Down	-0.202446	0.196411	n.s.	Down	-0.325185	0.0507661	n.s.	Down	-0.758745
sp_1199		Hypothetical Protein	Unknown Function	Unknown Function	Unknown Function	0.72234	n.s.	Up	0.0985518	0.25084	n.s.	Down	-0.287052	0.492611	n.s.	Down	-0.272043
sp_1282		ABC Transporter ATP-Binding Protein	Environmental Information Processing	Membrane Transport	ABC Transporters	0.0027716	s	Up	0.983887	0.000413117	s	Up	1.01331	0.24326	n.s.	Up	0.0845486
sp_1315	atpD	V-Type Sodium ATP Synthase	Intermediary Metabolism	Energy Metabolism	Oxidative Phosphorylation	0.000974769	s	Down	-1.52534	0.798494	n.s.	Up	0.104842	0.00943227	s	Down	-1.35842
sp_1316	atpB	V-Type ATP Synthase Subunit	Intermediary Metabolism	Energy Metabolism	Oxidative Phosphorylation	0.196531	n.s.	Down	-0.454154	0.308121	n.s.	Up	0.28653	0.0746809	n.s.	Down	-0.790398
sp_1317	atpA	V-Type ATP Synthase Subunit	Intermediary Metabolism	Energy Metabolism	Oxidative Phosphorylation	0.124379	n.s.	Down	-0.523215	0.269822	n.s.	Up	0.324341	0.690853	n.s.	Up	0.114066
sp_1318	ntpG	V-Type ATP Synthase Subunit	Intermediary Metabolism	Energy Metabolism	Oxidative Phosphorylation	0.135019	n.s.	Down	-0.528489	0.287323	n.s.	Up	0.338738	0.2962	n.s.	Down	-0.442275
sp_1319	ntpC	V-Type Sodium ATP Synthase	Intermediary Metabolism	Energy Metabolism	Oxidative Phosphorylation	0.084248	n.s.	Down	-0.680592	0.03382	s	Up	0.856174	0.356403	n.s.	Down	-0.44912
sp_1320	ntpE	V-Type Sodium ATP Synthase	Intermediary Metabolism	Energy Metabolism	Oxidative Phosphorylation	0.108431	n.s.	Down	-0.622446	0.133683	n.s.	Up	0.449809	0.401833	n.s.	Down	-0.373545
sp_1321	ntpK	V-Type ATP Synthase Subunit	Intermediary Metabolism	Energy Metabolism	Oxidative Phosphorylation	0.0189654	s	Down	-0.889255	0.101351	n.s.	Up	0.53791	0.175721	n.s.	Down	-0.528611
sp_1322	ntpI	V-Type ATP Synthase Subunit	Intermediary Metabolism	Energy Metabolism	Oxidative Phosphorylation	0.290235	n.s.	Up	0.296548	0.0266813	s	Up	0.650527	0.252642	n.s.	Up	0.344973
sp_1326	nanA	Neuraminidase	Colonization Factor	Cell Wall, Membrane Biogenesis	Glycan Degradation	0.0126154	s	Down	-1.23918	0.944804	n.s.	Down	-0.0304356	0.0393214	s	Down	-1.12997
sp_1341		ABC Transporter ATP-Binding Protein	Environmental Information Processing	Membrane Transport	ABC Transporters	0.0541625	n.s.	Down	-0.629901	0.013287	s	Down	-1.45751	0.811946	n.s.	Up	0.0596099
sp_1342		ATP-Binding Cassette	Environmental Information Processing	Membrane Transport	ABC Transporters	0.483094	n.s.	Down	-0.306976	0.00339496	s	Down	-1.6735	0.185264	n.s.	Up	0.374991
sp_1346		CAAX Protease	Intermediary Metabolism	Lipid Metabolism	CAAX Protease	0.0181917	s	Down	-1.00778	0.764513	n.s.	Down	-0.0670734	0.100634	n.s.	Down	-0.67078
sp_1434		ATP-Binding Cassette	Environmental Information Processing	Membrane Transport	ABC Transporters	0.81024	n.s.	Up	0.362511	0.0326588	s	Up	3.1711	0.695166	n.s.	Up	0.428744
sp_1435		ATP-Binding Protein	Environmental Information Processing	Membrane Transport	ABC Transporters	0.621421	n.s.	Up	0.524246	0.0322541	s	Up	2.47827	0.64548	n.s.	Up	0.490359
sp_1458	trxB	Thioredoxin Reductase	Intermediary Metabolism	Amino Acid Metabolism	Selenocompound Metabolism	0.621996	n.s.	Down	-0.15298	0.0106453	s	Up	1.07377	0.860513	n.s.	Down	-0.0558557
sp_1459		Hypothetical Protein	Unknown Function	Unknown Function	Unknown Function	0.0802038	n.s.	Up	0.626648	0.0117713	s	Up	0.943702	0.235826	n.s.	Up	0.434215
sp_1460		ABC Transporter ATP-Binding Protein	Environmental Information Processing	Membrane Transport	ABC Transporters	0.451331	n.s.	Up	0.224961	0.0159427	s	Up	1.18484	0.979223	n.s.	Up	0.00779534
sp_1461		ABC Transporter Permease	Environmental Information Processing	Membrane Transport	ABC Transporters	0.761595	n.s.	Up	0.0900744	0.0053949	s	Up	1.40381	0.752534	n.s.	Down	-0.0630222
sp_1462		Arsenate Reductase	Environmental Information Processing	Arsenic Detoxification	Arsenate Reductase	0.411635	n.s.	Up	0.249029	0.0142158	s	Up	1.10916	0.504453	n.s.	Up	0.185269
sp_1492	mucBP	Surface-Exposed Protein	Colonization Factor	Cell Wall, Membrane Biogenesis	LPxTG Protein / Mucin-Binding Protein	0.0184019	s	Down	-1.08607	0.519553	n.s.	Down	-0.17178	0.106656	n.s.	Down	-0.669247
sp_1527	aliB	ABC Transporter Substrate-Binding Protein	Environmental Information Processing	Membrane Transport	ABC Transporters	0.993621	n.s.	Down	-0.00294306	0.00928323	s	Down	-2.38983	0.504462	n.s.	Up	0.226374
sp_1528		Hypothetical Protein	Unknown Function	Unknown Function	Unknown Function	0.191984	n.s.	Down	-0.417415	0.133583	n.s.	Up	0.412543	0.0703403	n.s.	Up	0.806853
sp_1647	pepO	Endopeptidase O	Colonization Factor	Physiological Processes	Endopeptidase	0.807025	n.s.	Down	-0.111529	0.0466069	s	Up	1.01952	0.878474	n.s.	Down	-0.0613534
sp_1648	psaB	ABC Transporter ATP-Binding Protein	Environmental Information Processing	Membrane Transport	ABC Transporters	0.621123	n.s.	Up	0.321084	0.00987905	s	Up	1.5725	0.959149	n.s.	Up	0.0210767
sp_1649	psaC	ABC Transporter Permease	Environmental Information Processing	Membrane Transport	ABC Transporters	0.331421	n.s.	Up	0.432743	0.00689452	s	Up	1.21397	0.292429	n.s.	Up	0.31129
sp_1650	psaA	ABC Transporter Substrate-Binding Protein	Environmental Information Processing	Membrane Transport	ABC Transporters	0.578112	n.s.	Up	0.344335	0.00795426	s	Up	1.4958	0.702816	n.s.	Up	0.139406
sp_1823		Putative Manganese Transporter	Environmental Information Processing	Membrane Transport	Other Transporters	0.287061	n.s.	Up	0.325476	0.00994472	s	Down	-1.12529	0.803595	n.s.	Down	-0.0887826
sp_1824		ABC Transporter Permease	Environmental Information Processing	Membrane Transport	ABC Transporters	0.234883	n.s.	Down	-0.491702	0.213197	n.s.	Up	0.358782	0.0896088	n.s.	Down	-0.878613
sp_1825		ABC Transporter ATP-Binding Protein	Environmental Information Processing	Membrane Transport	ABC Transporters	0.18231	n.s.	Up	0.491415	0.00315145	s	Down	-1.21086	0.222176	n.s.	Up	0.399749
sp_1826		ABC Transporter Substrate-Binding Protein	Environmental Information Processing	Membrane Transport	ABC Transporters	0.346307	n.s.	Up	0.318846	0.0329107	s	Down	-1.13531	0.910709	n.s.	Up	0.0361736
sp_1830	phoU	Transcriptional Regulator	Environmental Information Processing	Signal Transduction	Phosphate Transport System Regulatory Protein	0.913408	n.s.	Up	0.0365221	0.00377024	s	Down	-1.13524	0.567341	n.s.	Down	-0.206807
sp_1856		Transcriptional Regulator	Environmental Information Processing	Signal Transduction	Transcriptional Regulator	0.263328	n.s.	Down	-0.466479	0.0164861	s	Up	1.04343	0.75722	n.s.	Up	0.131042
sp_1869		ABC Transporter Permease	Environmental Information Processing	Membrane Transport	ABC Transporters	0.157302	n.s.	Down	-0.571968	0.0372436	s	Up	1.23991	0.179884	n.s.	Up	0.649337
sp_1870		Iron ABC Transporter Permease	Environmental Information Processing	Membrane Transport	ABC Transporters	0.0879823	n.s.	Down	-0.724182	0.0293851	s	Up	0.898989	0.122152	n.s.	Up	0.79813
sp_1871		ABC Transporter ATP-Binding Protein	Environmental Information Processing	Membrane Transport	ABC Transporters	0.0922187	n.s.	Down	-0.774738	0.0342571	s	Up	1.17418	0.413956	n.s.	Up	0.350016
sp_1872	piuA	ABC Transporter Substrate-Binding Protein	Environmental Information Processing	Membrane Transport	ABC Transporters	0.0806917	n.s.	Down	-0.723755	0.209333	n.s.	Up	0.521992	0.330951	n.s.	Up	0.432284
sp_1884		Trehalose Phospho-Transfer System (PTS)	Environmental Information Processing	Membrane Transport	Phospho-Transferase System	0.309458	n.s.	Up	0.300027	0.793755	n.s.	Up	0.0905542	0.299198	n.s.	Up	0.329504
sp_1885	treR	Transcriptional Regulator	Environmental Information Processing	Signal Transduction	Transcriptional Regulator	0.784087	n.s.	Down	-0.180389	0.00639076	s	Down	-1.36565	0.896746	n.s.	Up	0.0579071
sp_1894	gtfA	Sucrose Phosphorylase	Intermediary Metabolism	Carbohydrate Metabolism	Starch and Sucrose Metabolism	0.867146	n.s.	Up	0.0354259	0.00267245	s	Down	-1.12317	0.154731	n.s.	Up	0.359736
sp_1895	rafG	Sugar ABC Transporter Permease	Environmental Information Processing	Membrane Transport	ABC Transporters	0.493666	n.s.	Down	-0.212822	0.0365561	s	Down	-0.639932	0.765088	n.s.	Down	-0.0896792
sp_1896	rafF	Sugar ABC Transporter Permease	Environmental Information Processing	Membrane Transport	ABC Transporters	0.582558	n.s.	Down	-0.217801	0.0942208	n.s.	Down	-0.716646	0.642612	n.s.	Down	-0.155062
sp_1897	rafE	ABC Transporter Substrate-Binding Protein	Environmental Information Processing	Membrane Transport	ABC Transporters	0.650829	n.s.	Up	0.182678	0.0126951	s	Down	-1.36779	0.348182	n.s.	Up	0.371064
sp_2006	comX	Transcriptional Regulator	Genetic Information Processing	Transcription	Transcriptional Regulator	0.292458	n.s.	Down	-0.498963	0.0240415	s	Down	-1.25717	0.468904	n.s.	Down	-0.384442
sp_2022		Phospho-Transfer System (PTS) - Transporter Subunit IIC	Environmental Information Processing	Membrane Transport	Phospho-Transferase System	0.666181	n.s.	Up	0.122863	0.0971779	n.s.	Down	-0.489277	0.236147	n.s.	Up	0.377707
sp_2023		Cellobiose Phospho-Transfer System (PTS)	Environmental Information Processing	Membrane Transport	Phospho-Transferase System	0.613998	n.s.	Down	-0.0795124	0.00412892	s	Down	-1.13723	0.377538	n.s.	Up	0.223498
sp_2024		Phospho-Transfer System (PTS) - Transporter Subunit IIA	Environmental Information Processing	Membrane Transport	Phospho-Transferase System	0.969312	n.s.	Down	-0.0148625	0.0453427	s	Down	-0.638092	0.615409	n.s.	Up	0.181523
sp_2106	malP	Glycogen Phosphorylase	Intermediary Metabolism	Carbohydrate Metabolism	Starch and Sucrose Metabolism	0.275551	n.s.	Down	-0.387494	0.0476831	s	Up	1.13665	0.988739	n.s.	Down	-0.00509938
sp_2107	malQ	4-Alpha-Glucano-Transferase	Intermediary Metabolism	Carbohydrate Metabolism	Starch and Sucrose Metabolism	0.457298	n.s.	Down	-0.268187	0.047985	s	Up	1.27588	0.753395	n.s.	Up	0.0987126
sp_2108	malX	ABC Transporter Substrate-Binding Protein	Environmental Information Processing	Membrane Transport	ABC Transporters	0.967896	n.s.	Up	0.0165516	0.0111692	s	Down	-1.30606	0.499457	n.s.	Up	0.26392
sp_2129	ulaA	Ascorbate Phospho-Transfer System (PTS)	Environmental Information Processing	Membrane Transport	Phospho-Transferase System	0.915989	n.s.	Up	0.0398746	0.0240612	s	Down	-1.00663	0.369561	n.s.	Up	0.331922
sp_2130		Phospho-Transfer System (PTS) - Transporter Subunit IIB	Environmental Information Processing	Membrane Transport	Phospho-Transferase System	0.575236	n.s.	Up	0.173544	0.0199188	s	Down	-0.958987	0.132543	n.s.	Up	0.483942
sp_2136	pcpA	Choline-Binding Protein	Colonization Factor	Cell Wall, Membrane Biogenesis	Choline-Binding Protein (CBP)	0.0539018	n.s.	Up	1.84269	0.000797425	s	Up	4.13847	0.107711	n.s.	Up	0.811435
sp_2148	arcA	Arginine Deiminase	Intermediary Metabolism	Amino Acid Metabolism	Arginine Biosynthesis	0.00157036	s	Down	-2.15688	0.018168	s	Up	1.19198	0.242979	n.s.	Up	0.552488
sp_2150	arcB	Ornithine Carbamoyl-Transferase	Intermediary Metabolism	Amino Acid Metabolism	Arginine Biosynthesis	0.00183895	s	Down	-2.15593	0.006086	s	Up	1.37622	0.130414	n.s.	Up	0.61792
sp_2151	arcC	Carbamate Kinase	Intermediary Metabolism	Amino Acid Metabolism	Arginine Biosynthesis	0.000741414	s	Down	-2.06291	0.0713098	n.s.	Up	0.744135	0.104661	n.s.	Up	0.825727
sp_2152	arcD	Arginine-Ornithine Antiporter	Intermediary Metabolism	Amino Acid Metabolism	Arginine Biosynthesis	0.00509825	s	Down	-1.4972	0.00204217	s	Up	1.32495	0.0502629	n.s.	Up	0.676718
sp_2153	arcT	Putative Aminopeptidase	Intermediary Metabolism	Amino Acid Metabolism	Aminopeptidase	0.0063455	s	Down	-1.13654	0.0410015	s	Up	0.917734	0.185393	n.s.	Up	0.506211
sp_2184	glpF	Glycerol Uptake Facilitator Protein	Environmental Information Processing	Membrane Transport	Other Transporters	0.638815	n.s.	Up	0.231123	0.00689166	s	Up	1.35501	0.399685	n.s.	Up	0.310494
sp_2185	glpO	Alpha-Glycero-Phosphate Oxidase	Intermediary Metabolism	Lipid Metabolism	Glycerophospholipid Biosynthesis	0.921458	n.s.	Down	-0.0370884	0.00932616	s	Up	1.01384	0.742343	n.s.	Down	-0.122815
sp_2186	glpK	Glycerol Kinase	Intermediary Metabolism	Lipid Metabolism	Glycerophospholipid Biosynthesis	0.583803	n.s.	Up	0.226767	0.0131753	s	Up	1.04638	0.961364	n.s.	Down	-0.0170879
sp_2235	comE	Response Regulator	Environmental Information Processing	Signal Transduction	Two-Component Systems	0.348112	n.s.	Down	-0.261312	0.166966	n.s.	Down	-0.360145	0.908117	n.s.	Up	0.0340386
sp_2236	comD	Histidine Kinase	Environmental Information Processing	Signal Transduction	Two-Component Systems	0.940221	n.s.	Up	0.0347404	0.0269697	s	Down	-1.5761	0.408971	n.s.	Up	0.412134
sp_2237	comC2	Competence Stimulating Peptide 2	Environmental Information Processing	Membrane Transport	DNA Uptake / Competence Stimulator	0.939123	n.s.	Up	0.0255404	0.0131863	s	Down	-1.05536	0.334286	n.s.	Up	0.331268

## Sheet: EIP-Genes
TIGR4 Locus_Tag	Gene Name	Gene Product	General Function	Cellular or Metabolic Process	Metabolic Pathway or Specific Function	TIGR4 wt vs TIGR4 Δrr08				TIGR4 wt vs TIGR4 Δhk08				TIGR4 wt vs TIGR4 Δtcs08
						p-value	Sig.	Regulation	Log FC	p-value	Sig.	Regulation	Log FC	p-value	Sig.	Regulation	Log FC
sp_0083	rr08	Response Regulator	Environmental Information Processing	Signal Transduction	Two-Component Systems	4.67363e-08	s	Down	-6.26414	0.000359298	s	Up	1.64593	3.42846e-08	s	Down	-2.4899
sp_0084	hk08	Histidine Kinase	Environmental Information Processing	Signal Transduction	Two-Component Systems	0.017212	s	Up	0.781893	3.41991e-08	s	Down	-5.76149	1.89142e-06	s	Down	-2.84152
sp_0090		ABC Transporter Permease	Environmental Information Processing	Membrane Transport	ABC Transporters	0.213554	n.s.	Down	-0.559136	0.0291936	s	Up	0.93208	0.434951	n.s.	Down	-0.354655
sp_0091		ABC Transporter Permease	Environmental Information Processing	Membrane Transport	ABC Transporters	0.0773957	n.s.	Down	-0.734564	0.314667	n.s.	Up	0.458907	0.233923	n.s.	Up	0.540288
sp_0092		ABC Transporter Substrate-Binding Protein	Environmental Information Processing	Membrane Transport	ABC Transporters	0.00396956	s	Down	-1.10403	0.335078	n.s.	Down	-0.233016	0.20028	n.s.	Down	-0.415503
sp_0101		Putative Transporter	Environmental Information Processing	Membrane Transport	ABC Transporters	0.768591	n.s.	Up	0.116763	0.0487565	s	Down	-1.01798	0.415442	n.s.	Up	0.325782
sp_0111		ABC Transporter ATP-Binding Protein	Environmental Information Processing	Membrane Transport	ABC Transporters	0.793147	n.s.	Down	-0.0130614	0.0182506	s	Up	1.09633	0.649485	n.s.	Up	0.0927489
sp_0112		ABC Transporter Substrate-Binding Protein	Environmental Information Processing	Membrane Transport	ABC Transporters	0.482625	n.s.	Up	0.26897	0.0732019	n.s.	Up	0.79841	0.133579	n.s.	Up	0.452102
sp_0148		ABC Transporter Substrate-Binding Protein	Environmental Information Processing	Membrane Transport	ABC Transporters	0.561983	n.s.	Down	-0.157567	0.0104048	s	Up	1.01185	0.193444	n.s.	Down	-0.395748
sp_0247		Transcriptional Regulator	Environmental Information Processing	Signal Transduction	Transcriptional Regulator	0.62618	n.s.	Down	-0.189232	0.00462105	s	Down	-1.09386	0.698601	n.s.	Up	0.120415
sp_0248		Cellobiose Phospho-Transfer System (PTS)	Environmental Information Processing	Membrane Transport	Phospho-Transferase System	0.276247	n.s.	Down	-0.431517	0.000686949	s	Down	-1.36725	0.6827	n.s.	Up	0.143414
sp_0249		Cellobiose Phospho-Transfer System (PTS)	Environmental Information Processing	Membrane Transport	Phospho-Transferase System	0.774762	n.s.	Up	0.100171	0.0102478	s	Down	-1.08895	0.178148	n.s.	Up	0.442331
sp_0250		Cellobiose Phospho-Transfer System (PTS)	Environmental Information Processing	Membrane Transport	Phospho-Transferase System	0.823266	n.s.	Down	-0.0857089	0.00806241	s	Down	-0.677069	0.280938	n.s.	Up	0.385162
sp_0320		Oxidoreductase	Environmental Information Processing	Membrane Transport	Phospho-Transferase System	0.287689	n.s.	Down	-0.208285	0.00182594	s	Up	1.11414	0.0105557	s	Up	1.17141
sp_0321		N-Acetylgalactosamine Phospho-Transfer System (PTS)	Environmental Information Processing	Membrane Transport	Phospho-Transferase System	0.244319	n.s.	Up	0.360181	0.398956	n.s.	Up	0.171636	0.0284174	s	Up	1.1138
sp_0323		Phospho-Transfer System (PTS) - Transporter Subunit IIB	Environmental Information Processing	Membrane Transport	Phospho-Transferase System	0.485342	n.s.	Down	-0.329512	0.391556	n.s.	Up	0.294827	0.0131887	s	Up	0.974626
sp_0324		Phospho-Transfer System (PTS) - Transporter Subunit IIC	Environmental Information Processing	Membrane Transport	Phospho-Transferase System	0.124591	n.s.	Down	-0.459822	0.0603678	n.s.	Up	0.373729	0.0355531	s	Up	0.818754
sp_0325		N-Acetylgalactosamine Phospho-Transfer System (PTS)	Environmental Information Processing	Membrane Transport	Phospho-Transferase System	0.738356	n.s.	Down	-0.154482	0.189443	n.s.	Down	-0.505044	0.00892094	s	Up	1.32139
sp_0394	mtlA	Mannitol Phospho-Transfer System (PTS)	Environmental Information Processing	Membrane Transport	Phospho-Transferase System	0.0398246	s	Down	-0.752123	0.377242	n.s.	Up	0.213087	0.161489	n.s.	Down	-0.583496
sp_0395		Transcriptional Regulator	Environmental Information Processing	Signal Transduction	Transcriptional Regulator	0.0177635	s	Down	-0.962614	0.733977	n.s.	Up	0.063058	0.384126	n.s.	Down	-0.482238
sp_0396	mtlF	Mannitol Phospho-Transfer System (PTS)	Environmental Information Processing	Membrane Transport	Phospho-Transferase System	0.909292	n.s.	Up	0.0559063	0.030529	s	Up	1.22569	0.0174945	s	Up	1.11499
sp_0416		Transcriptional Regulator	Environmental Information Processing	Signal Transduction	Transcriptional Regulator	0.634837	n.s.	Down	-0.222243	0.0279494	s	Up	1.22207	0.846853	n.s.	Up	0.0809961
SP_0476	lacF-1	Lactose Phospho-Transfer System (PTS)	Environmental Information Processing	Membrane Transport	Phospho-Transferase System	0.220147	n.s.	Up	0.370117	0.0560198	n.s.	Down	-0.659316	0.534103	n.s.	Up	0.202804
SP_0477	lacG-1	Lactose Phospho-Transfer System (PTS)	Environmental Information Processing	Membrane Transport	Phospho-Transferase System	0.332728	n.s.	Up	0.284835	0.0571442	n.s.	Down	-0.950202	0.621931	n.s.	Up	0.256448
sp_0478	lacE-1	Lactose Phospho-Transfer System (PTS)	Environmental Information Processing	Membrane Transport	Phospho-Transferase System	0.824215	n.s.	Up	0.0825707	0.00624336	s	Down	-1.60534	0.643941	n.s.	Up	0.163519
sp_0479		Potassium Uptake Protein	Environmental Information Processing	Membrane Transport	Other Transporters	0.989454	n.s.	Down	-0.00468253	0.0167979	s	Up	1.05151	0.693727	n.s.	Down	-0.147315
sp_0480	trkA	Potassium Uptake Protein	Environmental Information Processing	Membrane Transport	Other Transporters	0.770189	n.s.	Down	-0.120726	0.0327531	s	Up	1.04578	0.30339	n.s.	Down	-0.438756
sp_0607		Amino Acid ABC Transporter Permease	Environmental Information Processing	Membrane Transport	ABC Transporters	0.145376	n.s.	Down	-0.396092	0.0869367	n.s.	Up	0.572805	0.292752	n.s.	Down	-0.395143
sp_0608		ABC Transporter Permease	Environmental Information Processing	Membrane Transport	ABC Transporters	0.954552	n.s.	Up	0.0230904	0.0437057	s	Up	1.17565	0.957247	n.s.	Up	0.0229788
sp_0609		Amino Acid ABC Transporter Amino Acid-Binding Protein	Environmental Information Processing	Membrane Transport	ABC Transporters	0.182591	n.s.	Down	-0.562119	0.024156	s	Up	0.996217	0.0595327	n.s.	Down	-0.774965
sp_0620		Substrate-Binding Protein	Environmental Information Processing	Membrane Transport	ABC Transporters	0.280696	n.s.	Down	-0.529828	0.00786114	s	Up	1.21651	0.0270902	s	Down	-0.877185
sp_0646	gatB	Galactose Phospho-Transfer System (PTS)	Environmental Information Processing	Membrane Transport	Phospho-Transferase System	0.390558	n.s.	Down	-0.321213	0.0240914	s	Down	-1.08916	0.218912	n.s.	Down	-0.410042
sp_0647	gatC	Galactose Phospho-Transfer System (PTS)	Environmental Information Processing	Membrane Transport	Phospho-Transferase System	0.909916	n.s.	Down	-0.0444448	0.0195059	s	Down	-1.27644	0.835815	n.s.	Down	-0.0962615
sp_0709		ATP-Binding Protein	Environmental Information Processing	Membrane Transport	ABC Transporters	0.238739	n.s.	Down	-0.316273	0.00453261	s	Up	1.34637	0.17109	n.s.	Down	-0.420204
sp_0710		ABC Transporter Permease	Environmental Information Processing	Membrane Transport	ABC Transporters	0.325545	n.s.	Down	-0.111619	0.00931496	s	Up	1.15765	0.171787	n.s.	Down	-0.443056
sp_0711		ABC Transporter	Environmental Information Processing	Membrane Transport	ABC Transporters	0.394552	n.s.	Down	-0.106354	0.000463146	s	Up	1.52792	0.358332	n.s.	Down	-0.128394
sp_0743		Transcriptional Regulator	Environmental Information Processing	Signal Transduction	Transcriptional Regulator	0.591867	n.s.	Up	0.185242	0.0243787	s	Down	-1.16498	0.0900026	n.s.	Up	0.617983
sp_0783		Biotin Transport System	Environmental Information Processing	Membrane Transport	ABC Transporters	0.261917	n.s.	Down	-0.404052	0.0177148	s	Up	1.28498	0.722254	n.s.	Down	-0.0371435
sp_0798	ciaR	Response Regulator	Environmental Information Processing	Signal Transduction	Two-Component Systems	0.421547	n.s.	Down	-0.142534	0.0242105	s	Up	1.30148	0.706674	n.s.	Down	-0.090975
sp_0799	ciaH	Histidine Kinase	Environmental Information Processing	Signal Transduction	Two-Component Systems	0.540145	n.s.	Down	-0.168584	0.0907775	n.s.	Up	1.01366	0.572402	n.s.	Up	0.217395
sp_0912		ABC Transporter ATP-Binding Protein	Environmental Information Processing	Membrane Transport	ABC Transporters	0.347327	n.s.	Down	-0.378195	0.175679	n.s.	Up	0.579933	0.330751	n.s.	Down	-0.420148
sp_0913		ABC Transporter Permease	Environmental Information Processing	Membrane Transport	ABC Transporters	0.8535	n.s.	Up	0.095113	0.0423668	s	Down	-1.16092	0.308792	n.s.	Up	0.435987
sp_0999	ccdA2	Cytochrome C-Type Biogenesis Protein	Environmental Information Processing	Membrane Transport	Other Transporters	0.346552	n.s.	Down	-0.34749	0.0113653	s	Up	1.15256	0.622303	n.s.	Down	-0.170341
sp_1032	piaA	ABC Transporter Substrate-Binding Protein	Environmental Information Processing	Membrane Transport	ABC Transporters	0.843218	n.s.	Down	-0.0911942	0.0237293	s	Down	-1.00371	0.600666	n.s.	Down	-0.241029
sp_1033		Iron ABC Transporter Permease	Environmental Information Processing	Membrane Transport	ABC Transporters	0.859328	n.s.	Up	0.0515797	0.21897	n.s.	Down	-0.272647	0.763239	n.s.	Up	0.0981377
sp_1034		Iron ABC Transporter Permease	Environmental Information Processing	Membrane Transport	ABC Transporters	0.727344	n.s.	Up	0.0952626	0.0332368	s	Down	-0.568092	0.337777	n.s.	Down	-0.286256
sp_1035		ABC Transporter ATP-Binding Protein	Environmental Information Processing	Membrane Transport	ABC Transporters	0.621525	n.s.	Down	-0.16894	0.0137045	s	Down	-1.01975	0.61068	n.s.	Down	-0.165627
sp_1185	lacE-2	Phospho-Transfer System (PTS) - Lactose-Specific Transporter Subunit IIBC	Environmental Information Processing	Membrane Transport	Phospho-Transferase System	0.646764	n.s.	Up	0.148783	0.0189135	s	Up	0.958183	0.640988	n.s.	Down	-0.146807
sp_1186	lacF-2	Lactose Phospho-Transfer System (PTS)	Environmental Information Processing	Membrane Transport	Phospho-Transferase System	0.942393	n.s.	Down	-0.0408598	0.0240061	s	Up	1.23698	0.456226	n.s.	Down	-0.304224
sp_1197		Galactose Phospho-Transfer System (PTS)	Environmental Information Processing	Membrane Transport	Phospho-Transferase System	0.584446	n.s.	Up	0.167836	0.00847038	s	Down	-1.14721	0.932138	n.s.	Down	-0.00795078
sp_1198			Environmental Information Processing	Membrane Transport	Phospho-Transferase System	0.44902	n.s.	Down	-0.202446	0.196411	n.s.	Down	-0.325185	0.0507661	n.s.	Down	-0.758745
sp_1282		ABC Transporter ATP-Binding Protein	Environmental Information Processing	Membrane Transport	ABC Transporters	0.0027716	s	Up	0.983887	0.000413117	s	Up	1.01331	0.24326	n.s.	Up	0.0845486
sp_1341		ABC Transporter ATP-Binding Protein	Environmental Information Processing	Membrane Transport	ABC Transporters	0.0541625	n.s.	Down	-0.629901	0.013287	s	Down	-1.45751	0.811946	n.s.	Up	0.0596099
sp_1342		ATP-Binding Cassette	Environmental Information Processing	Membrane Transport	ABC Transporters	0.483094	n.s.	Down	-0.306976	0.00339496	s	Down	-1.6735	0.185264	n.s.	Up	0.374991
sp_1434		ATP-Binding Cassette	Environmental Information Processing	Membrane Transport	ABC Transporters	0.81024	n.s.	Up	0.362511	0.0326588	s	Up	3.1711	0.695166	n.s.	Up	0.428744
sp_1435		ATP-Binding Protein	Environmental Information Processing	Membrane Transport	ABC Transporters	0.621421	n.s.	Up	0.524246	0.0322541	s	Up	2.47827	0.64548	n.s.	Up	0.490359
sp_1460		ABC Transporter ATP-Binding Protein	Environmental Information Processing	Membrane Transport	ABC Transporters	0.451331	n.s.	Up	0.224961	0.0159427	s	Up	1.18484	0.979223	n.s.	Up	0.00779534
sp_1461		ABC Transporter Permease	Environmental Information Processing	Membrane Transport	ABC Transporters	0.761595	n.s.	Up	0.0900744	0.0053949	s	Up	1.40381	0.752534	n.s.	Down	-0.0630222
sp_1462		Arsenate Reductase	Environmental Information Processing	Arsenic Detoxification	Arsenate Reductase	0.411635	n.s.	Up	0.249029	0.0142158	s	Up	1.10916	0.504453	n.s.	Up	0.185269
sp_1527	aliB	ABC Transporter Substrate-Binding Protein	Environmental Information Processing	Membrane Transport	ABC Transporters	0.993621	n.s.	Down	-0.00294306	0.00928323	s	Down	-2.38983	0.504462	n.s.	Up	0.226374
sp_1648	psaB	ABC Transporter ATP-Binding Protein	Environmental Information Processing	Membrane Transport	ABC Transporters	0.621123	n.s.	Up	0.321084	0.00987905	s	Up	1.5725	0.959149	n.s.	Up	0.0210767
sp_1649	psaC	ABC Transporter Permease	Environmental Information Processing	Membrane Transport	ABC Transporters	0.331421	n.s.	Up	0.432743	0.00689452	s	Up	1.21397	0.292429	n.s.	Up	0.31129
sp_1650	psaA	ABC Transporter Substrate-Binding Protein	Environmental Information Processing	Membrane Transport	ABC Transporters	0.578112	n.s.	Up	0.344335	0.00795426	s	Up	1.4958	0.702816	n.s.	Up	0.139406
sp_1823		Putative Manganese Transporter	Environmental Information Processing	Membrane Transport	Other Transporters	0.287061	n.s.	Up	0.325476	0.00994472	s	Down	-1.12529	0.803595	n.s.	Down	-0.0887826
sp_1824		ABC Transporter Permease	Environmental Information Processing	Membrane Transport	ABC Transporters	0.234883	n.s.	Down	-0.491702	0.213197	n.s.	Up	0.358782	0.0896088	n.s.	Down	-0.878613
sp_1825		ABC Transporter ATP-Binding Protein	Environmental Information Processing	Membrane Transport	ABC Transporters	0.18231	n.s.	Up	0.491415	0.00315145	s	Down	-1.21086	0.222176	n.s.	Up	0.399749
sp_1826		ABC Transporter Substrate-Binding Protein	Environmental Information Processing	Membrane Transport	ABC Transporters	0.346307	n.s.	Up	0.318846	0.0329107	s	Down	-1.13531	0.910709	n.s.	Up	0.0361736
sp_1830	phoU	Transcriptional Regulator	Environmental Information Processing	Signal Transduction	Phosphate Transport System Regulatory Protein	0.913408	n.s.	Up	0.0365221	0.00377024	s	Down	-1.13524	0.567341	n.s.	Down	-0.206807
sp_1856		Transcriptional Regulator	Environmental Information Processing	Signal Transduction	Transcriptional Regulator	0.263328	n.s.	Down	-0.466479	0.0164861	s	Up	1.04343	0.75722	n.s.	Up	0.131042
sp_1869		ABC Transporter Permease	Environmental Information Processing	Membrane Transport	ABC Transporters	0.157302	n.s.	Down	-0.571968	0.0372436	s	Up	1.23991	0.179884	n.s.	Up	0.649337
sp_1870		Iron ABC Transporter Permease	Environmental Information Processing	Membrane Transport	ABC Transporters	0.0879823	n.s.	Down	-0.724182	0.0293851	s	Up	0.898989	0.122152	n.s.	Up	0.79813
sp_1871		ABC Transporter ATP-Binding Protein	Environmental Information Processing	Membrane Transport	ABC Transporters	0.0922187	n.s.	Down	-0.774738	0.0342571	s	Up	1.17418	0.413956	n.s.	Up	0.350016
sp_1872	piuA	ABC Transporter Substrate-Binding Protein	Environmental Information Processing	Membrane Transport	ABC Transporters	0.0806917	n.s.	Down	-0.723755	0.209333	n.s.	Up	0.521992	0.330951	n.s.	Up	0.432284
sp_1884		Trehalose Phospho-Transfer System (PTS)	Environmental Information Processing	Membrane Transport	Phospho-Transferase System	0.309458	n.s.	Up	0.300027	0.793755	n.s.	Up	0.0905542	0.299198	n.s.	Up	0.329504
sp_1885	treR	Transcriptional Regulator	Environmental Information Processing	Signal Transduction	Transcriptional Regulator	0.784087	n.s.	Down	-0.180389	0.00639076	s	Down	-1.36565	0.896746	n.s.	Up	0.0579071
sp_1895	rafG	Sugar ABC Transporter Permease	Environmental Information Processing	Membrane Transport	ABC Transporters	0.493666	n.s.	Down	-0.212822	0.0365561	s	Down	-0.639932	0.765088	n.s.	Down	-0.0896792
sp_1896	rafF	Sugar ABC Transporter Permease	Environmental Information Processing	Membrane Transport	ABC Transporters	0.582558	n.s.	Down	-0.217801	0.0942208	n.s.	Down	-0.716646	0.642612	n.s.	Down	-0.155062
sp_1897	rafE	ABC Transporter Substrate-Binding Protein	Environmental Information Processing	Membrane Transport	ABC Transporters	0.650829	n.s.	Up	0.182678	0.0126951	s	Down	-1.36779	0.348182	n.s.	Up	0.371064
sp_2022		Phospho-Transfer System (PTS) - Transporter Subunit IIC	Environmental Information Processing	Membrane Transport	Phospho-Transferase System	0.666181	n.s.	Up	0.122863	0.0971779	n.s.	Down	-0.489277	0.236147	n.s.	Up	0.377707
sp_2023		Cellobiose Phospho-Transfer System (PTS)	Environmental Information Processing	Membrane Transport	Phospho-Transferase System	0.613998	n.s.	Down	-0.0795124	0.00412892	s	Down	-1.13723	0.377538	n.s.	Up	0.223498
sp_2024		Phospho-Transfer System (PTS) - Transporter Subunit IIA	Environmental Information Processing	Membrane Transport	Phospho-Transferase System	0.969312	n.s.	Down	-0.0148625	0.0453427	s	Down	-0.638092	0.615409	n.s.	Up	0.181523
sp_2108	malX	ABC Transporter Substrate-Binding Protein	Environmental Information Processing	Membrane Transport	ABC Transporters	0.967896	n.s.	Up	0.0165516	0.0111692	s	Down	-1.30606	0.499457	n.s.	Up	0.26392
sp_2129	ulaA	Ascorbate Phospho-Transfer System (PTS)	Environmental Information Processing	Membrane Transport	Phospho-Transferase System	0.915989	n.s.	Up	0.0398746	0.0240612	s	Down	-1.00663	0.369561	n.s.	Up	0.331922
sp_2130		Phospho-Transfer System (PTS) - Transporter Subunit IIB	Environmental Information Processing	Membrane Transport	Phospho-Transferase System	0.575236	n.s.	Up	0.173544	0.0199188	s	Down	-0.958987	0.132543	n.s.	Up	0.483942
sp_2184	glpF	Glycerol Uptake Facilitator Protein	Environmental Information Processing	Membrane Transport	Other Transporters	0.638815	n.s.	Up	0.231123	0.00689166	s	Up	1.35501	0.399685	n.s.	Up	0.310494
sp_2235	comE	Response Regulator	Environmental Information Processing	Signal Transduction	Two-Component Systems	0.348112	n.s.	Down	-0.261312	0.166966	n.s.	Down	-0.360145	0.908117	n.s.	Up	0.0340386
sp_2236	comD	Histidine Kinase	Environmental Information Processing	Signal Transduction	Two-Component Systems	0.940221	n.s.	Up	0.0347404	0.0269697	s	Down	-1.5761	0.408971	n.s.	Up	0.412134
sp_2237	comC2	Competence Stimulating Peptide 2	Environmental Information Processing	Membrane Transport	DNA Uptake / Competence Stimulator	0.939123	n.s.	Up	0.0255404	0.0131863	s	Down	-1.05536	0.334286	n.s.	Up	0.331268

## Sheet: IM-Genes
TIGR4 Locus_Tag	Gene Name	Gene Product	General Function	Cellular or Metabolic Process	Metabolic Pathway or Specific Function	TIGR4 wt vs TIGR4 Δrr08				TIGR4 wt vs TIGR4 Δhk08				TIGR4 wt vs TIGR4 Δtcs08
						p-value	Sig.	Regulation	Log FC	p-value	Sig.	Regulation	Log FC	p-value	Sig.	Regulation	Log FC
sp_0144		CAAX Protease	Intermediary Metabolism	Lipid Metabolism	CAAX Protease	0.947556	n.s.	Down	-0.0243901	0.0200911	s	Up	1.07621	0.8794	n.s.	Down	-0.0551071
sp_0251		Acetyl Transferase	Intermediary Metabolism	Carbohydrate Metabolism	Propanoate, Butanoate and Pyruvate Metabolism	0.816667	n.s.	Up	0.0748346	0.012517	s	Down	-1.61467	0.350139	n.s.	Up	0.267539
sp_0278	pepS	Aminopeptidase	Intermediary Metabolism	Amino Acid Metabolism	Aminopeptidase	0.773296	n.s.	Up	0.0830962	0.00625014	s	Down	-1.01381	0.71852	n.s.	Up	0.112129
sp_0317		Aldolase	Intermediary Metabolism	Carbohydrate Metabolism	Pentose Phosphate Pathway / Glyoxylate and Dicarboxylate Metabolism	0.648943	n.s.	Down	-0.226685	0.836503	n.s.	Up	0.0873529	0.0320326	s	Up	1.02817
sp_0318		Carbohydrate Kinase	Intermediary Metabolism	Carbohydrate Metabolism	Pentose Phosphate Pathway	0.768676	n.s.	Down	-0.111894	0.019102	s	Up	1.06501	0.0697473	n.s.	Up	0.820105
sp_0322		Glucuronyl Hydrolase	Intermediary Metabolism	Carbohydrate Metabolism	Glucuronyl Hydrolase	0.809631	n.s.	Down	-0.0810985	0.381535	n.s.	Up	0.309223	0.0375908	s	Up	1.02437
sp_0397	mtlD	Mannitol-1-Phosphate 5-Dehydrogenase	Intermediary Metabolism	Carbohydrate Metabolism	Fructose and Mannose Metabolism	0.0827648	n.s.	Down	-0.571183	0.0323332	s	Up	0.576075	0.824571	n.s.	Up	0.0731554
sp_0415		Enoyl-CoA Hydratase	Intermediary Metabolism	Lipid Metabolism	Fatty Acid Biosynthesis	0.0899684	n.s.	Down	-0.60973	0.011503	s	Up	1.22711	0.673076	n.s.	Down	-0.160559
sp_0417	fabH	3-Oxoacyl-Synthase	Intermediary Metabolism	Lipid Metabolism	Fatty Acid Biosynthesis	0.907444	n.s.	Down	-0.044866	0.0298831	s	Up	1.14774	0.957748	n.s.	Down	-0.0196343
sp_0418	acpP	Acyl Carrier Protein	Intermediary Metabolism	Lipid Metabolism	Fatty Acid Biosynthesis	0.609575	n.s.	Down	-0.13924	0.234363	n.s.	Up	0.224074	0.759355	n.s.	Up	0.0897443
sp_0419	fabK	Enoyl-ACP Reductase	Intermediary Metabolism	Lipid Metabolism	Fatty Acid Biosynthesis	0.141476	n.s.	Down	-0.459956	0.570351	n.s.	Up	0.126421	0.738264	n.s.	Up	0.142462
sp_0420	fabD	ACP S-Malonyl Transferase	Intermediary Metabolism	Lipid Metabolism	Fatty Acid Biosynthesis	0.225477	n.s.	Down	-0.389697	0.0446492	s	Up	0.828305	0.251888	n.s.	Down	-0.364112
sp_0421	fabG	3-Oxoacyl Reductase	Intermediary Metabolism	Lipid Metabolism	Fatty Acid Biosynthesis	0.384631	n.s.	Down	-0.419795	0.0221216	s	Up	1.40328	0.518877	n.s.	Down	-0.304272
sp_0422	fabF	3-Oxoacyl-ACP Synthase	Intermediary Metabolism	Lipid Metabolism	Fatty Acid Biosynthesis	0.408449	n.s.	Down	-0.319075	0.037387	s	Up	0.856887	0.394193	n.s.	Down	-0.21469
sp_0423	accB	Acetyl-CoA Carboxylase	Intermediary Metabolism	Lipid Metabolism	Fatty Acid Biosynthesis	0.573454	n.s.	Down	-0.239274	0.0103981	s	Up	1.28166	0.582859	n.s.	Down	-0.211128
sp_0424	fabZ	3-Hydroxyacyl-Hydratase	Intermediary Metabolism	Lipid Metabolism	Fatty Acid Biosynthesis	0.459682	n.s.	Down	-0.318997	0.00580718	s	Up	1.36712	0.724061	n.s.	Down	-0.141234
sp_0425	accC	Acetyl-CoA Carboxylase	Intermediary Metabolism	Lipid Metabolism	Fatty Acid Biosynthesis	0.50573	n.s.	Down	-0.228834	0.0810367	n.s.	Up	0.571384	0.447611	n.s.	Down	-0.296094
sp_0426	accD	Acetyl-CoA Carboxylase	Intermediary Metabolism	Lipid Metabolism	Fatty Acid Biosynthesis	0.722652	n.s.	Down	-0.161776	0.0302595	s	Up	1.04223	0.775286	n.s.	Up	0.127418
sp_0427	accA	Acetyl-CoA Carboxylase	Intermediary Metabolism	Lipid Metabolism	Fatty Acid Biosynthesis	0.527067	n.s.	Down	-0.26468	0.0584351	n.s.	Up	0.74964	0.298906	n.s.	Up	0.335146
sp_0605	fba	Fructose Bi-Phosphate Aldolase	Intermediary Metabolism	Carbohydrate Metabolism	Fructose and Mannose Metabolism	0.528996	n.s.	Up	0.233545	0.0121973	s	Down	-1.23796	0.933864	n.s.	Up	0.0296846
sp_0668	gki	Glucokinase	Intermediary Metabolism	Carbohydrate Metabolism	Glycolysis / Gluconeogenesis	0.813761	n.s.	Up	0.0736805	0.0102332	s	Down	-1.06929	0.499033	n.s.	Up	0.223023
sp_1315	atpD	V-Type Sodium ATP Synthase	Intermediary Metabolism	Energy Metabolism	Oxidative Phosphorylation	0.000974769	s	Down	-1.52534	0.798494	n.s.	Up	0.104842	0.00943227	s	Down	-1.35842
sp_1316	atpB	V-Type ATP Synthase Subunit	Intermediary Metabolism	Energy Metabolism	Oxidative Phosphorylation	0.196531	n.s.	Down	-0.454154	0.308121	n.s.	Up	0.28653	0.0746809	n.s.	Down	-0.790398
sp_1317	atpA	V-Type ATP Synthase Subunit	Intermediary Metabolism	Energy Metabolism	Oxidative Phosphorylation	0.124379	n.s.	Down	-0.523215	0.269822	n.s.	Up	0.324341	0.690853	n.s.	Up	0.114066
sp_1318	ntpG	V-Type ATP Synthase Subunit	Intermediary Metabolism	Energy Metabolism	Oxidative Phosphorylation	0.135019	n.s.	Down	-0.528489	0.287323	n.s.	Up	0.338738	0.2962	n.s.	Down	-0.442275
sp_1319	ntpC	V-Type Sodium ATP Synthase	Intermediary Metabolism	Energy Metabolism	Oxidative Phosphorylation	0.084248	n.s.	Down	-0.680592	0.03382	s	Up	0.856174	0.356403	n.s.	Down	-0.44912
sp_1320	ntpE	V-Type Sodium ATP Synthase	Intermediary Metabolism	Energy Metabolism	Oxidative Phosphorylation	0.108431	n.s.	Down	-0.622446	0.133683	n.s.	Up	0.449809	0.401833	n.s.	Down	-0.373545
sp_1321	ntpK	V-Type ATP Synthase Subunit	Intermediary Metabolism	Energy Metabolism	Oxidative Phosphorylation	0.0189654	s	Down	-0.889255	0.101351	n.s.	Up	0.53791	0.175721	n.s.	Down	-0.528611
sp_1322	ntpI	V-Type ATP Synthase Subunit	Intermediary Metabolism	Energy Metabolism	Oxidative Phosphorylation	0.290235	n.s.	Up	0.296548	0.0266813	s	Up	0.650527	0.252642	n.s.	Up	0.344973
sp_1346		CAAX Protease	Intermediary Metabolism	Lipid Metabolism	CAAX Protease	0.0181917	s	Down	-1.00778	0.764513	n.s.	Down	-0.0670734	0.100634	n.s.	Down	-0.67078
sp_1458	trxB	Thioredoxin Reductase	Intermediary Metabolism	Amino Acid Metabolism	Selenocompound Metabolism	0.621996	n.s.	Down	-0.15298	0.0106453	s	Up	1.07377	0.860513	n.s.	Down	-0.0558557
sp_1894	gtfA	Sucrose Phosphorylase	Intermediary Metabolism	Carbohydrate Metabolism	Starch and Sucrose Metabolism	0.867146	n.s.	Up	0.0354259	0.00267245	s	Down	-1.12317	0.154731	n.s.	Up	0.359736
sp_2106	malP	Glycogen Phosphorylase	Intermediary Metabolism	Carbohydrate Metabolism	Starch and Sucrose Metabolism	0.275551	n.s.	Down	-0.387494	0.0476831	s	Up	1.13665	0.988739	n.s.	Down	-0.00509938
sp_2107	malQ	4-Alpha-Glucano-Transferase	Intermediary Metabolism	Carbohydrate Metabolism	Starch and Sucrose Metabolism	0.457298	n.s.	Down	-0.268187	0.047985	s	Up	1.27588	0.753395	n.s.	Up	0.0987126
sp_2148	arcA	Arginine Deiminase	Intermediary Metabolism	Amino Acid Metabolism	Arginine Biosynthesis	0.00157036	s	Down	-2.15688	0.018168	s	Up	1.19198	0.242979	n.s.	Up	0.552488
sp_2150	arcB	Ornithine Carbamoyl-Transferase	Intermediary Metabolism	Amino Acid Metabolism	Arginine Biosynthesis	0.00183895	s	Down	-2.15593	0.006086	s	Up	1.37622	0.130414	n.s.	Up	0.61792
sp_2151	arcC	Carbamate Kinase	Intermediary Metabolism	Amino Acid Metabolism	Arginine Biosynthesis	0.000741414	s	Down	-2.06291	0.0713098	n.s.	Up	0.744135	0.104661	n.s.	Up	0.825727
sp_2152	arcD	Arginine-Ornithine Antiporter	Intermediary Metabolism	Amino Acid Metabolism	Arginine Biosynthesis	0.00509825	s	Down	-1.4972	0.00204217	s	Up	1.32495	0.0502629	n.s.	Up	0.676718
sp_2153	arcT	Putative Aminopeptidase	Intermediary Metabolism	Amino Acid Metabolism	Aminopeptidase	0.0063455	s	Down	-1.13654	0.0410015	s	Up	0.917734	0.185393	n.s.	Up	0.506211
sp_2185	glpO	Alpha-Glycero-Phosphate Oxidase	Intermediary Metabolism	Lipid Metabolism	Glycerophospholipid Biosynthesis	0.921458	n.s.	Down	-0.0370884	0.00932616	s	Up	1.01384	0.742343	n.s.	Down	-0.122815
sp_2186	glpK	Glycerol Kinase	Intermediary Metabolism	Lipid Metabolism	Glycerophospholipid Biosynthesis	0.583803	n.s.	Up	0.226767	0.0131753	s	Up	1.04638	0.961364	n.s.	Down	-0.0170879

## Sheet: CF-Genes
TIGR4 Locus_Tag	Gene Name	Gene Product	General Function	Cellular or Metabolic Process	Metabolic Pathway or Specific Function	TIGR4 wt vs TIGR4 Δrr08				TIGR4 wt vs TIGR4 Δhk08				TIGR4 wt vs TIGR4 Δtcs08
						p-value	Sig.	Regulation	Log FC	p-value	Sig.	Regulation	Log FC	p-value	Sig.	Regulation	Log FC
sp_0082	pavB	Surface-Exposed Protein	Colonization Factor	Cell Wall, Membrane Biogenesis	LPxTG Protein / Pneumococcal Adherence and Virulence Factor B	0.841749	n.s.	Up	0.0718712	0.0126415	s	Up	0.842618	0.588808	n.s.	Down	-0.206239
sp_0369	pbp1A	Penicillin-Binding Protein	Colonization Factor	Cell Wall, Membrane Biogenesis	Peptidoglycan Biosynthesis	0.375901	n.s.	Down	-0.271268	0.0259122	s	Up	1.13568	0.179772	n.s.	Down	-0.487588
sp_0462	rrgA	Surface-Exposed Protein	Colonization Factor	Cell Wall, Membrane Biogenesis	LPxTG Protein / Pilus-1 Biogenesis / Pilus-1 Tip Protein (Adhesin)	0.448747	n.s.	Down	-0.233279	0.66865	n.s.	Down	-0.0998507	1.06437e-06	s	Down	-3.15632
sp_0463	rrgB	Surface-Exposed Protein	Colonization Factor	Cell Wall, Membrane Biogenesis	LPxTG Protein / Pilus-1 Biogenesis / Pilus-1 Backbone Protein	0.748719	n.s.	Up	0.0218859	0.0338377	s	Down	-0.761501	2.23427e-06	s	Down	-3.05097
sp_0464	rrgC	Surface-Exposed Protein	Colonization Factor	Cell Wall, Membrane Biogenesis	LPxTG Protein / Pilus-1 Biogenesis / Pilus-1 Anchor Protein	0.432277	n.s.	Down	-0.264643	0.0731769	n.s.	Up	0.353527	3.1411e-06	s	Down	-3.13259
sp_0466	srtC-1	Putative Sortase	Colonization Factor	Cell Wall, Membrane Biogenesis	Pilus-1 Biogenesis / Sortase	0.598003	n.s.	Down	-0.195163	0.16643	n.s.	Up	0.121246	8.92116e-06	s	Down	-2.82726
sp_0467	srtC-2	Putative Sortase	Colonization Factor	Cell Wall, Membrane Biogenesis	Pilus-1 Biogenesis / Sortase	0.796814	n.s.	Down	-0.121402	0.0299945	s	Up	0.970657	0.000386072	s	Down	-1.75246
sp_0468	srtC-3	Putative Sortase	Colonization Factor	Cell Wall, Membrane Biogenesis	Pilus-1 Biogenesis / Sortase	0.335479	n.s.	Down	-0.158207	0.026878	s	Down	-0.529045	2.55831e-06	s	Down	-2.61053
sp_0641	prtA	Serine Protease	Colonization Factor	Cell Wall, Membrane Biogenesis	LPXTG Protein / Cell Wall-Associated Serine Protease	0.693102	n.s.	Up	0.151073	0.00473349	s	Up	1.65941	0.347044	n.s.	Up	0.257667
sp_1326	nanA	Neuraminidase	Colonization Factor	Cell Wall, Membrane Biogenesis	Glycan Degradation	0.0126154	s	Down	-1.23918	0.944804	n.s.	Down	-0.0304356	0.0393214	s	Down	-1.12997
sp_1492	mucBP	Surface-Exposed Protein	Colonization Factor	Cell Wall, Membrane Biogenesis	LPxTG Protein / Mucin-Binding Protein	0.0184019	s	Down	-1.08607	0.519553	n.s.	Down	-0.17178	0.106656	n.s.	Down	-0.669247
sp_1647	pepO	Endopeptidase O	Colonization Factor	Physiological Processes	Endopeptidase	0.807025	n.s.	Down	-0.111529	0.0466069	s	Up	1.01952	0.878474	n.s.	Down	-0.0613534
sp_2136	pcpA	Choline-Binding Protein	Colonization Factor	Cell Wall, Membrane Biogenesis	Choline-Binding Protein (CBP)	0.0539018	n.s.	Up	1.84269	0.000797425	s	Up	4.13847	0.107711	n.s.	Up	0.811435

## Sheet: GIP-Genes
TIGR4 Locus_Tag	Gene Name	Gene Product	General Function	Cellular or Metabolic Process	Metabolic Pathway or Specific Function	TIGR4 wt vs TIGR4 Δrr08				TIGR4 wt vs TIGR4 Δhk08				TIGR4 wt vs TIGR4 Δtcs08
						p-value	Sig.	Regulation	Log FC	p-value	Sig.	Regulation	Log FC	p-value	Sig.	Regulation	Log FC
sp_0085	rpsD	Ribosomal Protein	Genetic Information Processing	Translation	Ribosome	0.599293	n.s.	Up	0.158814	0.000625675	s	Up	1.34272	0.493104	n.s.	Down	-0.210929
sp_0461	rlrA	Transcriptional Regulator	Genetic Information Processing	Transcription	Transcriptional Regulator	0.478474	n.s.	Down	-0.198206	0.0426978	s	Up	0.524325	1.62355e-05	s	Down	-2.4431
sp_0507		Type-I RestrictIon Enzyme	Genetic Information Processing	Restriction-Modification System	Type-I Endodeoxyribonuclease	0.424424	n.s.	Up	0.147716	0.00657342	s	Up	0.832903	0.000892685	s	Up	1.16934
sp_0508	hsdS	Type-I RestrictIon Enzyme	Genetic Information Processing	Restriction-Modification System	Type-I Endodeoxyribonuclease	0.000735589	s	Down	-1.34536	0.597047	n.s.	Down	-0.102097	0.760962	n.s.	Down	-0.0376952
sp_0516	grpE	Heat Shock Protein	Genetic Information Processing	Folding, Sorting and Degradation	Heat Shock Protein GrpE	0.570088	n.s.	Down	-0.443652	0.0233776	s	Down	-2.31033	0.222344	n.s.	Up	0.456888
sp_0517	dnaK	Molecular Chaperone	Genetic Information Processing	Folding, Sorting and Degradation	Molecular Chaperone DnaK	0.333778	n.s.	Down	-0.673727	0.0183022	s	Down	-2.61797	0.176326	n.s.	Up	0.468363
sp_0519	dnaJ	Molecular Chaperone	Genetic Information Processing	Folding, Sorting and Degradation	Molecular Chaperone DnaJ	0.4147	n.s.	Down	-0.480918	0.0208291	s	Down	-2.86669	0.270944	n.s.	Up	0.491619
sp_0611	recJ	Single-Stranded-DNA Exonuclease	Genetic Information Processing	Replication and Repair	Mismatch Repair	0.953419	n.s.	Down	-0.0251396	0.0246625	s	Up	1.09638	0.919034	n.s.	Up	0.0464411
sp_2006	comX	Transcriptional Regulator	Genetic Information Processing	Transcription	Transcriptional Regulator	0.292458	n.s.	Down	-0.498963	0.0240415	s	Down	-1.25717	0.468904	n.s.	Down	-0.384442

## Sheet: UF-Genes
TIGR4 Locus_Tag	Gene Name	Gene Product	General Function	Cellular or Metabolic Process	Metabolic Pathway or Specific Function	TIGR4 wt vs TIGR4 Δrr08				TIGR4 wt vs TIGR4 Δhk08				TIGR4 wt vs TIGR4 Δtcs08
						p-value	Sig.	Regulation	Log FC	p-value	Sig.	Regulation	Log FC	p-value	Sig.	Regulation	Log FC
sp_0198		Hypothetical Protein	Unknown Function	Unknown Function	Unknown Function	0.256684	n.s.	Down	-1.32482	0.0181382	s	Up	2.3397	0.279738	n.s.	Down	-0.418269
sp_0319		Hypothetical Protein	Unknown Function	Unknown Function	Unknown Function	0.128694	n.s.	Down	-0.470916	0.00279728	s	Up	1.31877	0.0190522	s	Up	1.27933
sp_0465		Hypothetical Protein	Unknown Function	Unknown Function	Unknown Function	0.00181895	s	Down	-1.40219	0.515552	n.s.	Down	-0.183895	0.0516884	n.s.	Down	-0.707393
sp_0518		Hypothetical Protein	Unknown Function	Unknown Function	Unknown Function	0.698887	n.s.	Down	-0.318682	0.013202	s	Down	-3.73842	0.230513	n.s.	Up	0.765671
sp_0899		Hypothetical Protein	Unknown Function	Unknown Function	Unknown Function	0.812802	n.s.	Down	-0.0671788	0.00292086	s	Down	-1.43529	0.884121	n.s.	Up	0.0439056
sp_1199		Hypothetical Protein	Unknown Function	Unknown Function	Unknown Function	0.72234	n.s.	Up	0.0985518	0.25084	n.s.	Down	-0.287052	0.492611	n.s.	Down	-0.272043
sp_1459		Hypothetical Protein	Unknown Function	Unknown Function	Unknown Function	0.0802038	n.s.	Up	0.626648	0.0117713	s	Up	0.943702	0.235826	n.s.	Up	0.434215
sp_1528		Hypothetical Protein	Unknown Function	Unknown Function	Unknown Function	0.191984	n.s.	Down	-0.417415	0.133583	n.s.	Up	0.412543	0.0703403	n.s.	Up	0.806853
